# Supplementary material for: “If I don’t take my treatment, I will die and who will take care of my child?”: An investigation into an inclusive community-led approach to addressing the barriers to HIV treatment adherence by postpartum women living with HIV
Source: PLoS One. 2023 Apr 20;18(4):e0271294. doi: 10.1371/journal.pone.0271294 (PMC10118130; doi:10.1371/journal.pone.0271294)
Supplement: S1 File — (ZIP) [file pone.0271294.s001.zip]

Archive with 3 entries (3 files):
- 14-18 3rd a.doc
- 14-18 3rd b.doc
- 14-18 3rd.JPG
