# Supplementary material for: “If I don’t take my treatment, I will die and who will take care of my child?”: An investigation into an inclusive community-led approach to addressing the barriers to HIV treatment adherence by postpartum women living with HIV
Source: PLoS One. 2023 Apr 20;18(4):e0271294. doi: 10.1371/journal.pone.0271294 (PMC10118130; doi:10.1371/journal.pone.0271294)
Supplement: S2 File — (ZIP) [file pone.0271294.s002.zip]

Archive with 3 entries (3 files):
- 22 -18 4th Photo 3 IMG_0018.JPG
- 22-18 4th Photo 4 IMG_0040.jpg
- 22-18 4th.doc
