# Supplementary material for: “If I don’t take my treatment, I will die and who will take care of my child?”: An investigation into an inclusive community-led approach to addressing the barriers to HIV treatment adherence by postpartum women living with HIV
Source: PLoS One. 2023 Apr 20;18(4):e0271294. doi: 10.1371/journal.pone.0271294 (PMC10118130; doi:10.1371/journal.pone.0271294)
Supplement: S6 File — (ZIP) [file pone.0271294.s006.zip]

Archive with 5 entries (5 files):
- 42-18 1st Photo 5 IMG_0007.JPG
- 42-18 1st.docx
- 42-18 3rd Photo 8 IMG_0077.JPG
- 42-18 3rd.docx
- 42-18 4th Photo 1 IMG_0083.jpg
